# Supplementary material for: HapScoreDB: a database of protein language model functional scores for haplotype-resolved protein sequences
Source: Nucleic Acids Res. 2025 Nov 20;54(D1):D1087–97. doi: 10.1093/nar/gkaf1184 (PMC12807696; doi:10.1093/nar/gkaf1184)
Supplement: gkaf1184_Supplemental_Files [file gkaf1184_supplemental_files.zip › supplementary_tables.xlsx]

## Sheet: Sheet1
Table S1: HaploscoreDB data table columns
gene_id	Ensembl gene ID
transcript_id	Ensembl transcript ID
haplotype_id	Custom haplotype ID, composed by attaching an increasing counter to the gene_id the haplotype is associated with. The same haplotype can be associated with more transcripts from the same gene.
gene_symbol	Gene symbol in HGNC format
uniprot_id	Uniprot ID of the wild type protein associated with the transcript_id
frequency	Haplotype frequency in the global population
rsid	List of the RSIDs of all the variants composing the haplotype
variant_coordinates_hg38	List of variant coordinates of all the variants composing the haplotype (CHR:POS.REF>ALT)
ref_alleles	List of reference alleles for each variant composing the haplotype
alt_alleles	List of alternative alleles for each variant composing the haplotype
dna_changes	List of nucleotide changes of each variant composing the haplotype (coordinates w.r.t. transcript)
protein_changes	List of amino acid changes of each variant composing the haplotype (coordinates w.r.t. protein)
variant_types	List of variant types of each variant composing the haplotype (one of synonymous variant, missense variant, nonsense variant, frameshift variant, in frame deletion, in frame insertion, start loss, start gain, stop loss)
protein_length	Length of protein resulting from the specific set of variants
n_variants	Number of variants included in the haplotype
tsl	Ensembl Transcript Support Level
AFR_freq	Haplotype frequency in the African population
AMR_freq	Haplotype frequency in the Ad Mixed American population
EAS_freq	Haplotype frequency in the East Asian population
EUR_freq	Haplotype frequency in the European population
SAS_freq	Haplotype frequency in the South Asian population
esm_PLL	Pseudo Log-Likelihood score computed with ESM2
esm_PLLR_wt	Ratio between esm_PLL computed on the current haplotype over the esm_PLL computed on the wild type version of the transcript associated with the current haplotype
esm_PLLR_mf	Ratio between esm_PLL computed on the current haplotype over the esm_PLL computed on the most frequent version of the transcript associated with the current haplotype
esm_PLL_delta	Difference between the min and max esm_PLLs obtained across all haplotypes of the current transcript This score is associated with a transcript, not with an haplotype
poet_PLL	Pseudo Log-Likelihood score computed with PoET
poet_PLLR_wt	Ratio between poet_PLL computed on the current haplotype over the poet_PLL computed on the wild type version of the transcript associated with the current haplotype
poet_PLLR_mf	Ratio between poet_PLL computed on the current haplotype over the poet_PLL computed on the most frequent version of the transcript associated with the current haplotype
poet_PLL_delta	Difference between the min and max poet_PLLs obtained across all haplotypes of the current transcript This score is associated with a transcript, not with an haplotype
prosst_PLL	Pseudo Log-Likelihood score computed with ProSST
prosst_PLLR_wt	Ratio between prosst_PLL computed on the current haplotype over the prosst_PLL computed on the wild type version of the transcript associated with the current haplotype
prosst_PLLR_mf	Ratio between prosst_PLL computed on the current haplotype over the prosst_PLL computed on the most frequent version of the transcript associated with the current haplotype
prosst_PLL_delta	Difference between the min and max prosst_PLLs obtained across all haplotypes of the current transcript This score is associated with a transcript, not with an haplotype
am_scores	AlphaMissense pathogenicity score for the missense variants in the haplotype
am_avg	Average AlphaMissense logit score for the missense variants in the haplotype
am_sum	Sum of the AlphaMissense logit scores for the missense variants in the haplotype
